# Supplementary material for: Update of Modified Version of the Foot Function Index Tool Spanish Version (FFI-Sp), in Patients with Rheumatoid Arthritis: Cross Sectional Study
Source: Medicina (Kaunas). 2024 Aug 18;60(8):1339. doi: 10.3390/medicina60081339 (PMC11356240; doi:10.3390/medicina60081339)
Supplement: Supplementary file 1 [file medicina-60-01339-s001.zip]

Archive with 1 entries (1 files):
- medicina-3097167-supplementary.pdf
